# Supplementary material for: Taxonomic notes on the genus Rhaphuma Pascoe, 1858 (Coleoptera, Cerambycidae) in China, with focus on the species complex of Rhaphuma incarinata Pic, 1925
Source: Zookeys. 2026 Jun 24;1283:47–65. doi: 10.3897/zookeys.1283.170982 (PMC13324406; doi:10.3897/zookeys.1283.170982)
Supplement: XML Treatment for Rhaphuma incarinata [file zookeys.1283.170982-treatment1.xml]

<!DOCTYPE tp:taxon-treatment
  PUBLIC "-//TaxonX//DTD Taxonomic Treatment Publishing DTD v0 20100105//EN" "tax-treatment-NSO.dtd">
<tp:taxon-treatment xmlns:tp="http://www.plazi.org/taxpub"><tp:treatment-meta><kwd-group><label>Taxon classification</label><kwd>
                <named-content content-type="kingdom">Animalia</named-content>
              </kwd><kwd>
                <named-content content-type="order">Coleoptera</named-content>
              </kwd><kwd>
                <named-content content-type="family">Cerambycidae</named-content>
              </kwd></kwd-group><mixed-citation publication-type="journal"><person-group><name><surname>Chen</surname><given-names>Lu</given-names></name><name><surname>Qi</surname><given-names>Ye</given-names></name><name><surname>Wang</surname><given-names>Xiaoyi</given-names></name><name><surname>Jia</surname><given-names>Congrong</given-names></name><name><surname>Li</surname><given-names>Zhu</given-names></name></person-group><article-title>Taxonomic notes on the genus <italic><tp:taxon-name><tp:taxon-name-part taxon-name-part-type="genus" reg="Rhaphuma">Rhaphuma</tp:taxon-name-part></tp:taxon-name></italic> Pascoe, 1858 (<tp:taxon-name><tp:taxon-name-part taxon-name-part-type="order" reg="Coleoptera">Coleoptera</tp:taxon-name-part></tp:taxon-name>, <tp:taxon-name><tp:taxon-name-part taxon-name-part-type="family" reg="Cerambycidae">Cerambycidae</tp:taxon-name-part></tp:taxon-name>) in China, with focus on the species complex of <italic><tp:taxon-name><tp:taxon-name-part taxon-name-part-type="genus" reg="Rhaphuma">Rhaphuma</tp:taxon-name-part> <tp:taxon-name-part taxon-name-part-type="species" reg="incarinata">incarinata</tp:taxon-name-part></tp:taxon-name></italic> Pic, 1925</article-title><source>Zookeys</source><day>24</day><month>06</month><year>2026</year><volume>1283</volume><fpage>47</fpage><lpage>65</lpage><pub-id pub-id-type="doi">10.3897/zookeys.1283.170982</pub-id></mixed-citation></tp:treatment-meta><tp:nomenclature><tp:taxon-name><object-id xmlns:xlink="http://www.w3.org/1999/xlink" content-type="arpha" xlink:type="simple">70AF0038-0D4D-584E-80FC-6FB30B68C502</object-id>
                    		<tp:taxon-name-part taxon-name-part-type="genus" reg="Rhaphuma">Rhaphuma</tp:taxon-name-part> <tp:taxon-name-part taxon-name-part-type="species" reg="incarinata">incarinata</tp:taxon-name-part>
                    	</tp:taxon-name><tp:taxon-authority>Pic, 1925</tp:taxon-authority><xref ref-type="fig" rid="F2">Fig. 2</xref><tp:nomenclature-citation-list><tp:nomenclature-citation><tp:taxon-name><tp:taxon-name-part taxon-name-part-type="genus" reg="Rhaphuma">Rhaphuma</tp:taxon-name-part> <tp:taxon-name-part taxon-name-part-type="species" reg="incarinata">incarinata</tp:taxon-name-part></tp:taxon-name><comment> Pic, 1925: 24. Type locality: Laos.</comment></tp:nomenclature-citation></tp:nomenclature-citation-list></tp:nomenclature><tp:treatment-sec sec-type="Specimens examined"><title>Specimens examined.</title><p>China • 2♂, Yunnan Province, Jinghong City, Jinuo Mountain Township, Jinuo Mountain, 1100 m, 13–15 May 2018, Qiu Jianyue, Peng Chenli &amp; Xu Hao leg. (<abbrev xmlns:xlink="http://www.w3.org/1999/xlink" content-type="institution" xlink:title="Insect Collection of Southwest University, Chongqing, China" xlink:type="simple">SWU</abbrev>) • 1♂, Yunnan Province, Xishuangbanna, Mengla County, Mingshang Tea Planting Agricultural Cooperative, 4 May 2024, Li Zhu &amp; Tian Lichao leg. (<abbrev xmlns:xlink="http://www.w3.org/1999/xlink" content-type="institution" xlink:title="Insect Collection of Southwest University, Chongqing, China" xlink:type="simple">SWU</abbrev>).</p></tp:treatment-sec><tp:treatment-sec sec-type="Distribution"><title>Distribution.</title><p>China (Yunnan); India, Laos (Fig. <xref ref-type="fig" rid="F2">2</xref>r). First record from China.</p><fig id="F2" position="float" orientation="portrait"><object-id xmlns:xlink="http://www.w3.org/1999/xlink" content-type="doi" xlink:type="simple">10.3897/zookeys.1283.170982.figure2</object-id><object-id xmlns:xlink="http://www.w3.org/1999/xlink" content-type="arpha" xlink:type="simple">26C56C7F-7726-5236-9D75-56D8AC695C7A</object-id><label>Figure 2.</label><caption><p>Comparison of <italic><tp:taxon-name><tp:taxon-name-part taxon-name-part-type="genus" reg="Rhaphuma">Rhaphuma</tp:taxon-name-part> <tp:taxon-name-part taxon-name-part-type="species" reg="incarinata">incarinata</tp:taxon-name-part></tp:taxon-name></italic> Pic, 1925 with <italic><tp:taxon-name><tp:taxon-name-part taxon-name-part-type="genus" reg="Rhaphuma">Rhaphuma</tp:taxon-name-part> <tp:taxon-name-part taxon-name-part-type="species" reg="improvisa">improvisa</tp:taxon-name-part></tp:taxon-name></italic> Holzschuh, 1991. <bold>a</bold>–<bold>m, r</bold>. <italic><tp:taxon-name><tp:taxon-name-part taxon-name-part-type="genus" reg="Rhaphuma">R.</tp:taxon-name-part> <tp:taxon-name-part taxon-name-part-type="species" reg="incarinata">incarinata</tp:taxon-name-part></tp:taxon-name></italic>. <bold>a, b, f, g</bold>. Male; <bold>a, f, g</bold>. Dorsal view; <bold>b</bold>. Ventral view; <bold>c</bold>–<bold>e, h</bold>–<bold>m</bold>. Male genitalia, ventral view; <bold>c, h, k</bold>. Tergite VIII with sternites VIII and IX; <bold>d, i, l</bold>. Tegmen; <bold>e, j, m</bold>. Median lobe; <bold>r</bold>. Distribution map; <bold>n</bold>–<bold>q</bold>. <italic><tp:taxon-name><tp:taxon-name-part taxon-name-part-type="genus" reg="Rhaphuma">R.</tp:taxon-name-part> <tp:taxon-name-part taxon-name-part-type="species" reg="improvisa">improvisa</tp:taxon-name-part></tp:taxon-name></italic> (from <xref ref-type="bibr" rid="B11">Holzschuh 1991</xref>); <bold>n</bold>. Male, holotype; <bold>o</bold>–<bold>q</bold>. Male genitalia; <bold>o</bold>. Tergite VIII with sternites VIII and IX; <bold>p</bold>. Tegmen; <bold>q</bold>. Median lobe. Scale bars: 5 mm (<bold>a</bold>, <bold>b</bold>, <bold>f, g</bold>); 1 mm (<bold>c</bold>–<bold>e</bold>, <bold>h</bold>–<bold>m</bold>); not scaled (<bold>n</bold>–<bold>r</bold>).</p></caption><graphic xmlns:xlink="http://www.w3.org/1999/xlink" xlink:href="zookeys-1283-047_article-170982__-g002.jpg" id="oo_1694535.jpg" position="float" orientation="portrait" xlink:type="simple"><uri content-type="original_file" xlink:type="simple">https://binary.pensoft.net/fig/1694535</uri></graphic></fig></tp:treatment-sec><tp:treatment-sec sec-type="Redescription"><title>Redescription.</title><p>Length: 10.8–13.5 mm; width: 2.0–3.0 mm.</p><p>Body black to reddish brown, covered with dense yellowish to gray pubescence. Head blackish with yellowish pubescence; antennae reddish brown with pale grayish pubescence. Pronotum with four black spots on the center of the disc, forming a square (Fig. <xref ref-type="fig" rid="F2">2</xref>a, g), sometimes with only two spots (Fig. <xref ref-type="fig" rid="F2">2</xref>f). Scutellum blackish, covered with yellowish pubescence. Each elytron with three black markings: 1) U-shaped stripe at basal 1/5 to 1/3; 2) two spots at middle, inner one subsquarish and the outer elongate, often partially fused or with the outer spot reduced in some specimens; and 3) an oblique, slightly curved spot at apical 1/4. Legs reddish brown, femora dark reddish brown, tibiae and tarsi pale reddish brown, covered with grayish pubescence. Ventral surface covered with pale greenish yellow pubescence.</p><p>Head short, narrower than pronotum at the widest point. Antennae shorter than body, reaching apical 1/5 of elytra. Antennomere III longer than scape and antennomere IV, antennomere V as long as III, antennomeres VI to XI decreasing slightly in length. Pronotum elongate, 1.25 times as long as the maximum width, rounded at sides; apex distinctly narrower than base; disk slightly convex, coarsely punctate. Scutellum rounded behind. Elytra 3.0 times as long as humeral width, parallel-sided, and slightly narrowed apically; apex subtransversely truncate, disc with fine punctures. Legs slender; femora slightly clavate; tibiae narrow and almost straight; metafemora reaching elytral apex; first metatarsomere 2.0 times as long as remaining tarsomeres combined.</p></tp:treatment-sec><tp:treatment-sec sec-type="Male genitalia"><title>Male genitalia.</title><p>Tergite VIII longer than wide, with deep U-shaped emargination medially at apical margin, with short or long setae (Fig. <xref ref-type="fig" rid="F2">2</xref>c, h, k). Tegmen elongate; parameres 1/4 as long as the tegmen, with long setae at each apex (Fig. <xref ref-type="fig" rid="F2">2</xref>d, i, l). Median lobe short and stout; medianstruts ranges from 3/4 to 5/7 of the length of the median lobe; ventral plate longer and more pointed than dorsal plate (Fig. <xref ref-type="fig" rid="F2">2</xref>e, j, m).</p></tp:treatment-sec><tp:treatment-sec sec-type="Remarks"><title>Remarks.</title><p>The present identification of <italic><tp:taxon-name><tp:taxon-name-part taxon-name-part-type="genus" reg="Rhaphuma">R.</tp:taxon-name-part> <tp:taxon-name-part taxon-name-part-type="species" reg="incarinata">incarinata</tp:taxon-name-part></tp:taxon-name></italic> Pic, 1925 is based on the original description and subsequent interpretation by <xref ref-type="bibr" rid="B11">Holzschuh (1991)</xref>, as the type material was not examined. The combination of an elongate body, characteristic elytral pattern with a basal arcuate band and median markings, and the presence of four pronotal maculae agrees well with the original concept of the species.</p><p><xref ref-type="bibr" rid="B11">Holzschuh (1991)</xref> noted that <italic><tp:taxon-name><tp:taxon-name-part taxon-name-part-type="genus" reg="Rhaphuma">R.</tp:taxon-name-part> <tp:taxon-name-part taxon-name-part-type="species" reg="incarinata">incarinata</tp:taxon-name-part></tp:taxon-name></italic> is similar to <italic><tp:taxon-name><tp:taxon-name-part taxon-name-part-type="genus" reg="Rhaphuma">R.</tp:taxon-name-part> <tp:taxon-name-part taxon-name-part-type="species" reg="improvisa">improvisa</tp:taxon-name-part></tp:taxon-name></italic>, particularly in the structure of the male genitalia (<xref ref-type="bibr" rid="B11">Holzschuh 1991</xref>, fig. 51), but <italic><tp:taxon-name><tp:taxon-name-part taxon-name-part-type="genus" reg="Rhaphuma">R.</tp:taxon-name-part> <tp:taxon-name-part taxon-name-part-type="species" reg="incarinata">incarinata</tp:taxon-name-part></tp:taxon-name></italic> can be distinguished by having a simple apex of male sternite VII, shorter hairs on tergite VIII, a shorter basal elytral band, a rectangular punctured area on each side of the pronotum, and the median longitudinal bands of the pronotum usually interrupted medially, forming four distinct spots (<xref ref-type="bibr" rid="B11">Holzschuh 1991</xref>). However, our observations indicate that several of these diagnostic characters, especially pronotal bands and the length of setae on tergite VIII, exhibit intraspecific variation and may be of limited taxonomic value.</p><p>This raises the possibility that <italic><tp:taxon-name><tp:taxon-name-part taxon-name-part-type="genus" reg="Rhaphuma">R.</tp:taxon-name-part> <tp:taxon-name-part taxon-name-part-type="species" reg="improvisa">improvisa</tp:taxon-name-part></tp:taxon-name></italic> and <italic><tp:taxon-name><tp:taxon-name-part taxon-name-part-type="genus" reg="Rhaphuma">R.</tp:taxon-name-part> <tp:taxon-name-part taxon-name-part-type="species" reg="incarinata">incarinata</tp:taxon-name-part></tp:taxon-name></italic> may represent a conspecific taxon. However, such a hypothesis cannot be tested at present due to the absence of type material or reliably identified specimens of <italic><tp:taxon-name><tp:taxon-name-part taxon-name-part-type="genus" reg="Rhaphuma">R.</tp:taxon-name-part> <tp:taxon-name-part taxon-name-part-type="species" reg="improvisa">improvisa</tp:taxon-name-part></tp:taxon-name></italic>, as well as the lack of molecular data. A taxonomic decision therefore, requires further study.</p><p>Some individuals of <italic><tp:taxon-name><tp:taxon-name-part taxon-name-part-type="genus" reg="Rhaphuma">R.</tp:taxon-name-part> <tp:taxon-name-part taxon-name-part-type="species" reg="incarinata">incarinata</tp:taxon-name-part></tp:taxon-name></italic> are externally similar to <italic><tp:taxon-name><tp:taxon-name-part taxon-name-part-type="genus" reg="Rhaphuma">R.</tp:taxon-name-part> <tp:taxon-name-part taxon-name-part-type="species" reg="puncticollis">puncticollis</tp:taxon-name-part></tp:taxon-name></italic> (Fig. <xref ref-type="fig" rid="F2">2</xref>a, g vs. Fig. <xref ref-type="fig" rid="F6">6</xref>a, b), but can be reliably distinguished by the male genitalia: tergite VIII with a deep U-shaped emargination (vs. only slightly emarginated in <italic><tp:taxon-name><tp:taxon-name-part taxon-name-part-type="genus" reg="Rhaphuma">R.</tp:taxon-name-part> <tp:taxon-name-part taxon-name-part-type="species" reg="puncticollis">puncticollis</tp:taxon-name-part></tp:taxon-name></italic>) (Fig. <xref ref-type="fig" rid="F2">2</xref>c, h, k vs. Fig. <xref ref-type="fig" rid="F6">6</xref>c, f), and the parameres distinctly more elongate (approximately 7.5 times as long as wide in <italic><tp:taxon-name><tp:taxon-name-part taxon-name-part-type="genus" reg="Rhaphuma">R.</tp:taxon-name-part> <tp:taxon-name-part taxon-name-part-type="species" reg="incarinata">incarinata</tp:taxon-name-part></tp:taxon-name></italic> vs. 3.5 times in <italic><tp:taxon-name><tp:taxon-name-part taxon-name-part-type="genus" reg="Rhaphuma">R.</tp:taxon-name-part> <tp:taxon-name-part taxon-name-part-type="species" reg="puncticollis">puncticollis</tp:taxon-name-part></tp:taxon-name></italic>) (Fig. <xref ref-type="fig" rid="F2">2</xref>d, i, l vs. Fig. <xref ref-type="fig" rid="F6">6</xref>d, g).</p><p>It can be readily separated from <italic><tp:taxon-name><tp:taxon-name-part taxon-name-part-type="genus" reg="Rhaphuma">R.</tp:taxon-name-part> <tp:taxon-name-part taxon-name-part-type="species" reg="phiale">phiale</tp:taxon-name-part></tp:taxon-name></italic> and <italic><tp:taxon-name><tp:taxon-name-part taxon-name-part-type="genus" reg="Rhaphuma">R.</tp:taxon-name-part> <tp:taxon-name-part taxon-name-part-type="species" reg="quadrimaculata">quadrimaculata</tp:taxon-name-part></tp:taxon-name></italic> by the elytral pattern and by distinct differences in the male genitalia (Fig. <xref ref-type="fig" rid="F2">2</xref>c–e, h–m vs. Figs <xref ref-type="fig" rid="F4">4</xref>c–e, 7d–f).</p></tp:treatment-sec><tp:treatment-sec><!--Section generated to contain objects referenced in tp:taxon-treatment.--><fig id="F6" position="float" orientation="portrait"><object-id xmlns:xlink="http://www.w3.org/1999/xlink" content-type="doi" xlink:type="simple">10.3897/zookeys.1283.170982.figure6</object-id><object-id xmlns:xlink="http://www.w3.org/1999/xlink" content-type="arpha" xlink:type="simple">D3027269-E6EB-5043-9E44-B4C19F32DDD5</object-id><label>Figure 6.</label><caption><p><italic><tp:taxon-name><tp:taxon-name-part taxon-name-part-type="genus" reg="Rhaphuma">Rhaphuma</tp:taxon-name-part> <tp:taxon-name-part taxon-name-part-type="species" reg="puncticollis">puncticollis</tp:taxon-name-part></tp:taxon-name></italic> Holzschuh, 1992. <bold>a, b</bold>. Male, dorsal habitus; <bold>c</bold>–<bold>h</bold>. Male genitalia, ventral view; <bold>c, f</bold>. Tergite VIII with sternites VIII and IX; <bold>d, g</bold>. Tegmen; <bold>e, h</bold>. Median lobe; <bold>i</bold>. Distribution map. Scale bars: 5 mm (<bold>a, b</bold>); 1 mm (<bold>c</bold>–<bold>h</bold>); not scaled (<bold>i</bold>).</p></caption><graphic xmlns:xlink="http://www.w3.org/1999/xlink" xlink:href="zookeys-1283-047_article-170982__-g006.jpg" id="oo_1694539.jpg" position="float" orientation="portrait" xlink:type="simple"><uri content-type="original_file" xlink:type="simple">https://binary.pensoft.net/fig/1694539</uri></graphic></fig><fig id="F4" position="float" orientation="portrait"><object-id xmlns:xlink="http://www.w3.org/1999/xlink" content-type="doi" xlink:type="simple">10.3897/zookeys.1283.170982.figure4</object-id><object-id xmlns:xlink="http://www.w3.org/1999/xlink" content-type="arpha" xlink:type="simple">D665A629-F0D4-562B-96C9-F2236FBDA46C</object-id><label>Figure 4.</label><caption><p><italic><tp:taxon-name><tp:taxon-name-part taxon-name-part-type="genus" reg="Rhaphuma">Rhaphuma</tp:taxon-name-part> <tp:taxon-name-part taxon-name-part-type="species" reg="phiale">phiale</tp:taxon-name-part></tp:taxon-name></italic> Gahan, 1906. <bold>a, b</bold>. Dorsal habitus; <bold>a</bold>. Male; <bold>b</bold>. Female; <bold>c</bold>–<bold>e</bold>. Male genitalia, ventral view; <bold>c</bold>. Tergite VIII with sternites VIII and IX; <bold>d</bold>. Tegmen; <bold>e</bold>. Median lobe; <bold>f</bold>. Distribution map. Scale bars: 5 mm (<bold>a, b</bold>); 1 mm (<bold>c</bold>–<bold>e</bold>); not scaled (<bold>f</bold>).</p></caption><graphic xmlns:xlink="http://www.w3.org/1999/xlink" xlink:href="zookeys-1283-047_article-170982__-g004.jpg" id="oo_1694537.jpg" position="float" orientation="portrait" xlink:type="simple"><uri content-type="original_file" xlink:type="simple">https://binary.pensoft.net/fig/1694537</uri></graphic></fig></tp:treatment-sec><ref-list><ref id="B11"><mixed-citation xmlns:xlink="http://www.w3.org/1999/xlink" xlink:type="simple">Holzschuh C (1991) 45 neue Bockkäfer aus Asien, vorwiegend aus Thailand (<tp:taxon-name><tp:taxon-name-part taxon-name-part-type="order">Coleoptera</tp:taxon-name-part></tp:taxon-name>: <tp:taxon-name><tp:taxon-name-part taxon-name-part-type="family">Disteniidae</tp:taxon-name-part></tp:taxon-name> und <tp:taxon-name><tp:taxon-name-part taxon-name-part-type="family">Cerambycidae</tp:taxon-name-part></tp:taxon-name>). FBVA Berichte 51: 35–75.</mixed-citation></ref></ref-list></tp:taxon-treatment>
