# Supplementary material for: Taxonomic notes on the genus Rhaphuma Pascoe, 1858 (Coleoptera, Cerambycidae) in China, with focus on the species complex of Rhaphuma incarinata Pic, 1925
Source: Zookeys. 2026 Jun 24;1283:47–65. doi: 10.3897/zookeys.1283.170982 (PMC13324406; doi:10.3897/zookeys.1283.170982)
Supplement: XML Treatment for Rhaphuma mekonga [file zookeys.1283.170982-treatment2.xml]

<!DOCTYPE tp:taxon-treatment
  PUBLIC "-//TaxonX//DTD Taxonomic Treatment Publishing DTD v0 20100105//EN" "tax-treatment-NSO.dtd">
<tp:taxon-treatment xmlns:tp="http://www.plazi.org/taxpub"><tp:treatment-meta><kwd-group><label>Taxon classification</label><kwd>
                <named-content content-type="kingdom">Animalia</named-content>
              </kwd><kwd>
                <named-content content-type="order">Coleoptera</named-content>
              </kwd><kwd>
                <named-content content-type="family">Cerambycidae</named-content>
              </kwd></kwd-group><mixed-citation publication-type="journal"><person-group><name><surname>Chen</surname><given-names>Lu</given-names></name><name><surname>Qi</surname><given-names>Ye</given-names></name><name><surname>Wang</surname><given-names>Xiaoyi</given-names></name><name><surname>Jia</surname><given-names>Congrong</given-names></name><name><surname>Li</surname><given-names>Zhu</given-names></name></person-group><article-title>Taxonomic notes on the genus <italic><tp:taxon-name><tp:taxon-name-part taxon-name-part-type="genus" reg="Rhaphuma">Rhaphuma</tp:taxon-name-part></tp:taxon-name></italic> Pascoe, 1858 (<tp:taxon-name><tp:taxon-name-part taxon-name-part-type="order" reg="Coleoptera">Coleoptera</tp:taxon-name-part></tp:taxon-name>, <tp:taxon-name><tp:taxon-name-part taxon-name-part-type="family" reg="Cerambycidae">Cerambycidae</tp:taxon-name-part></tp:taxon-name>) in China, with focus on the species complex of <italic><tp:taxon-name><tp:taxon-name-part taxon-name-part-type="genus" reg="Rhaphuma">Rhaphuma</tp:taxon-name-part> <tp:taxon-name-part taxon-name-part-type="species" reg="incarinata">incarinata</tp:taxon-name-part></tp:taxon-name></italic> Pic, 1925</article-title><source>Zookeys</source><day>24</day><month>06</month><year>2026</year><volume>1283</volume><fpage>47</fpage><lpage>65</lpage><pub-id pub-id-type="doi">10.3897/zookeys.1283.170982</pub-id></mixed-citation></tp:treatment-meta><tp:nomenclature><tp:taxon-name><object-id xmlns:xlink="http://www.w3.org/1999/xlink" content-type="arpha" xlink:type="simple">107DE0DE-7750-5AA0-A8A1-3D6E927408FE</object-id>
                    		<tp:taxon-name-part taxon-name-part-type="genus" reg="Rhaphuma">Rhaphuma</tp:taxon-name-part> <tp:taxon-name-part taxon-name-part-type="species" reg="mekonga">mekonga</tp:taxon-name-part>
                    	</tp:taxon-name><tp:taxon-authority>Gressitt &amp; Rondon, 1970</tp:taxon-authority><xref ref-type="fig" rid="F3">Fig. 3</xref><tp:nomenclature-citation-list><tp:nomenclature-citation><tp:taxon-name><tp:taxon-name-part taxon-name-part-type="genus" reg="Rhaphuma">Rhaphuma</tp:taxon-name-part> <tp:taxon-name-part taxon-name-part-type="species" reg="mekonga">mekonga</tp:taxon-name-part></tp:taxon-name><comment> Gressitt &amp; Rondon, 1970: 237, 251, fig. 38l. Type locality: “Laos, Borikhane Prov., Pakkading”.</comment></tp:nomenclature-citation></tp:nomenclature-citation-list></tp:nomenclature><tp:treatment-sec sec-type="Specimens examined"><title>Specimens examined.</title><p>China • 1♂, Guizhou Province, Libo County, Maolan National Nature Reserve, 790 m, 11–17 Jun 2018, Qiu Jianyue &amp; Xu Hao leg. (<abbrev xmlns:xlink="http://www.w3.org/1999/xlink" content-type="institution" xlink:title="Insect Collection of Southwest University, Chongqing, China" xlink:type="simple">SWU</abbrev>) • 1♂, Guangxi Zhuang Autonomous Region, Baise City, Leye County, Yachang Township, 1200 m, 29 June 2025, local collector (<abbrev xmlns:xlink="http://www.w3.org/1999/xlink" content-type="institution" xlink:title="Insect Collection of Southwest University, Chongqing, China" xlink:type="simple">SWU</abbrev>).</p></tp:treatment-sec><tp:treatment-sec sec-type="Distribution"><title>Distribution.</title><p>China (Guizhou, Guangxi); Laos (Fig. <xref ref-type="fig" rid="F3">3</xref>e). First record from China.</p><fig id="F3" position="float" orientation="portrait"><object-id xmlns:xlink="http://www.w3.org/1999/xlink" content-type="doi" xlink:type="simple">10.3897/zookeys.1283.170982.figure3</object-id><object-id xmlns:xlink="http://www.w3.org/1999/xlink" content-type="arpha" xlink:type="simple">6D4AF950-FB43-502B-91EC-B580B367A0F4</object-id><label>Figure 3.</label><caption><p><italic><tp:taxon-name><tp:taxon-name-part taxon-name-part-type="genus" reg="Rhaphuma">Rhaphuma</tp:taxon-name-part> <tp:taxon-name-part taxon-name-part-type="species" reg="mekonga">mekonga</tp:taxon-name-part></tp:taxon-name></italic> Gressitt &amp; Rondon, 1970. <bold>a</bold>. Male, dorsal habitus; <bold>b</bold>–<bold>d</bold>. Male genitalia, ventral view; <bold>b</bold>. Tergite VIII with sternites VIII and IX; <bold>c</bold>. Tegmen; <bold>d</bold>. Median lobe; <bold>e</bold>. Distribution map. Scale bars: 5 mm (<bold>a</bold>); 1 mm (<bold>b</bold>–<bold>d</bold>); not scaled (<bold>e</bold>).</p></caption><graphic xmlns:xlink="http://www.w3.org/1999/xlink" xlink:href="zookeys-1283-047_article-170982__-g003.jpg" id="oo_1694536.jpg" position="float" orientation="portrait" xlink:type="simple"><uri content-type="original_file" xlink:type="simple">https://binary.pensoft.net/fig/1694536</uri></graphic></fig></tp:treatment-sec><tp:treatment-sec sec-type="Characteristics"><title>Characteristics.</title><p>Length: 11.0–13.0 mm; width: 2.1–2.6 mm. According to <xref ref-type="bibr" rid="B8">Gressitt and Rondon (1970)</xref>, this species body black, largely clothed with greenish yellow pubescence. Antennae brown with greenish-yellow pubescence. Pronotum black and densely pubescent, with a small blackish spot on each side of center. Elytron with three black bands: 1) one transverse band at basal 1/5; 2) one subtransverse band at middle; and 3) one subrounded spot at apical 1/4. Legs dark brown to black. Antennae reaching 1/8 elytral apex in males and slightly shorter in females. Pronotum as long as wide, slightly wider at base than at apex. Elytra 3.0 times as long as humeral width, elytral apex subobliquely truncated. Legs moderately stout; metafemora reaching beyond elytral apices; first metatarsomere 2.0 times as long as the following two segments combined.</p></tp:treatment-sec><tp:treatment-sec sec-type="Male genitalia"><title>Male genitalia.</title><p>Tergite VIII longer than wide, narrowly rounded and medially emarginate at apical margin, and with short setae (Fig. <xref ref-type="fig" rid="F3">3</xref>b). Tegmen long and slender; parameres 1/9 the length of the tegmen, with short setae at each apex (Fig. <xref ref-type="fig" rid="F3">3</xref>c). Median lobe elongate; median struts 2/5 the length of the entire median lobe; ventral plate longer than dorsal plate (Fig. <xref ref-type="fig" rid="F3">3</xref>d).</p></tp:treatment-sec><ref-list><ref id="B8"><mixed-citation xmlns:xlink="http://www.w3.org/1999/xlink" xlink:type="simple">Gressitt JL, Rondon JA (1970) Cerambycids of Laos (<tp:taxon-name><tp:taxon-name-part taxon-name-part-type="family">Disteniidae</tp:taxon-name-part></tp:taxon-name>, <tp:taxon-name><tp:taxon-name-part taxon-name-part-type="subfamily">Prioninae</tp:taxon-name-part></tp:taxon-name>, <tp:taxon-name><tp:taxon-name-part taxon-name-part-type="subfamily">Philiinae</tp:taxon-name-part></tp:taxon-name>, <tp:taxon-name><tp:taxon-name-part taxon-name-part-type="subfamily">Aseminae</tp:taxon-name-part></tp:taxon-name>, <tp:taxon-name><tp:taxon-name-part taxon-name-part-type="subfamily">Lepturinae</tp:taxon-name-part></tp:taxon-name>, <tp:taxon-name><tp:taxon-name-part taxon-name-part-type="subfamily">Cerambycinae</tp:taxon-name-part></tp:taxon-name>). Pacific Insects Monographs 24: 1–314.</mixed-citation></ref></ref-list></tp:taxon-treatment>
