# Supplementary material for: Taxonomic notes on the genus Rhaphuma Pascoe, 1858 (Coleoptera, Cerambycidae) in China, with focus on the species complex of Rhaphuma incarinata Pic, 1925
Source: Zookeys. 2026 Jun 24;1283:47–65. doi: 10.3897/zookeys.1283.170982 (PMC13324406; doi:10.3897/zookeys.1283.170982)
Supplement: XML Treatment for Rhaphuma phiale [file zookeys.1283.170982-treatment3.xml]

<!DOCTYPE tp:taxon-treatment
  PUBLIC "-//TaxonX//DTD Taxonomic Treatment Publishing DTD v0 20100105//EN" "tax-treatment-NSO.dtd">
<tp:taxon-treatment xmlns:tp="http://www.plazi.org/taxpub"><tp:treatment-meta><kwd-group><label>Taxon classification</label><kwd>
                <named-content content-type="kingdom">Animalia</named-content>
              </kwd><kwd>
                <named-content content-type="order">Coleoptera</named-content>
              </kwd><kwd>
                <named-content content-type="family">Cerambycidae</named-content>
              </kwd></kwd-group><mixed-citation publication-type="journal"><person-group><name><surname>Chen</surname><given-names>Lu</given-names></name><name><surname>Qi</surname><given-names>Ye</given-names></name><name><surname>Wang</surname><given-names>Xiaoyi</given-names></name><name><surname>Jia</surname><given-names>Congrong</given-names></name><name><surname>Li</surname><given-names>Zhu</given-names></name></person-group><article-title>Taxonomic notes on the genus <italic><tp:taxon-name><tp:taxon-name-part taxon-name-part-type="genus" reg="Rhaphuma">Rhaphuma</tp:taxon-name-part></tp:taxon-name></italic> Pascoe, 1858 (<tp:taxon-name><tp:taxon-name-part taxon-name-part-type="order" reg="Coleoptera">Coleoptera</tp:taxon-name-part></tp:taxon-name>, <tp:taxon-name><tp:taxon-name-part taxon-name-part-type="family" reg="Cerambycidae">Cerambycidae</tp:taxon-name-part></tp:taxon-name>) in China, with focus on the species complex of <italic><tp:taxon-name><tp:taxon-name-part taxon-name-part-type="genus" reg="Rhaphuma">Rhaphuma</tp:taxon-name-part> <tp:taxon-name-part taxon-name-part-type="species" reg="incarinata">incarinata</tp:taxon-name-part></tp:taxon-name></italic> Pic, 1925</article-title><source>Zookeys</source><day>24</day><month>06</month><year>2026</year><volume>1283</volume><fpage>47</fpage><lpage>65</lpage><pub-id pub-id-type="doi">10.3897/zookeys.1283.170982</pub-id></mixed-citation></tp:treatment-meta><tp:nomenclature><tp:taxon-name><object-id xmlns:xlink="http://www.w3.org/1999/xlink" content-type="arpha" xlink:type="simple">2EBD9824-B293-5AED-B4DC-9289B784B1B6</object-id>
                    		<tp:taxon-name-part taxon-name-part-type="genus" reg="Rhaphuma">Rhaphuma</tp:taxon-name-part> <tp:taxon-name-part taxon-name-part-type="species" reg="phiale">phiale</tp:taxon-name-part>
                    	</tp:taxon-name><tp:taxon-authority>Gahan, 1906</tp:taxon-authority><xref ref-type="fig" rid="F4">Fig. 4</xref><tp:nomenclature-citation-list><tp:nomenclature-citation><tp:taxon-name><tp:taxon-name-part taxon-name-part-type="genus" reg="Rhaphuma">Rhaphuma</tp:taxon-name-part> <tp:taxon-name-part taxon-name-part-type="species" reg="phiale">phiale</tp:taxon-name-part></tp:taxon-name><comment> Gahan, 1906: 273. Type locality: “Burma: Karen Mts”.</comment></tp:nomenclature-citation></tp:nomenclature-citation-list></tp:nomenclature><tp:treatment-sec sec-type="Specimens examined"><title>Specimens examined.</title><p>China • 3♂♂ 1♀, Yunnan Province, Pu’er City, Simao District, Meizi Lake Park, 24 Apr 2014, Huang Guiqiang, Qiu Jianyue, Li Xinran &amp; Feng Xunsi leg. (<abbrev xmlns:xlink="http://www.w3.org/1999/xlink" content-type="institution" xlink:title="Insect Collection of Southwest University, Chongqing, China" xlink:type="simple">SWU</abbrev>) • 1♂, Yunnan Province, Pu’er City, Simao District, Meizi Lake Park, 1400 m, 9–11 May 2018, Qiu Jianyue, Peng Chenli &amp; Xu Hao leg. (<abbrev xmlns:xlink="http://www.w3.org/1999/xlink" content-type="institution" xlink:title="Insect Collection of Southwest University, Chongqing, China" xlink:type="simple">SWU</abbrev>) • 1♀, Yunnan Province, Pu’er City, Folian Mountain, Mo-Si Highway, 2 May 2021, Tian Lichao leg. (<abbrev xmlns:xlink="http://www.w3.org/1999/xlink" content-type="institution" xlink:title="Insect Collection of Southwest University, Chongqing, China" xlink:type="simple">SWU</abbrev>) • 1♂, Yunnan Province, Pu’er City, Mojiang, 30 Apr 2013, Tian Lichao &amp; Huang Guiqiang leg. (<abbrev xmlns:xlink="http://www.w3.org/1999/xlink" content-type="institution" xlink:title="Insect Collection of Southwest University, Chongqing, China" xlink:type="simple">SWU</abbrev>) • 1♀, Yunnan Province, Pu’er City, Mojiang, 6 May 2012, Tian Lichao &amp; Huang Guiqiang leg. (<abbrev xmlns:xlink="http://www.w3.org/1999/xlink" content-type="institution" xlink:title="Insect Collection of Southwest University, Chongqing, China" xlink:type="simple">SWU</abbrev>) • 1♂, Yunnan Province, Pu’er City, Simao District, 9–11 May 2018, Qiu Jianyue, Peng Chenli &amp; Xu Hao leg. (<abbrev xmlns:xlink="http://www.w3.org/1999/xlink" content-type="institution" xlink:title="Insect Collection of Southwest University, Chongqing, China" xlink:type="simple">SWU</abbrev>) • 1♂, Yunnan Province, Pu’er City, Simao District, Caiyang River, 1500 m, 11–13 May 2018, Qiu Jianyue, Peng Chenli &amp; Xu Hao leg. (<abbrev xmlns:xlink="http://www.w3.org/1999/xlink" content-type="institution" xlink:title="Insect Collection of Southwest University, Chongqing, China" xlink:type="simple">SWU</abbrev>).</p></tp:treatment-sec><tp:treatment-sec sec-type="Distribution"><title>Distribution.</title><p>China (Yunnan); Myanmar (Fig. <xref ref-type="fig" rid="F4">4</xref>f).</p><fig id="F4" position="float" orientation="portrait"><object-id xmlns:xlink="http://www.w3.org/1999/xlink" content-type="doi" xlink:type="simple">10.3897/zookeys.1283.170982.figure4</object-id><object-id xmlns:xlink="http://www.w3.org/1999/xlink" content-type="arpha" xlink:type="simple">D665A629-F0D4-562B-96C9-F2236FBDA46C</object-id><label>Figure 4.</label><caption><p><italic><tp:taxon-name><tp:taxon-name-part taxon-name-part-type="genus" reg="Rhaphuma">Rhaphuma</tp:taxon-name-part> <tp:taxon-name-part taxon-name-part-type="species" reg="phiale">phiale</tp:taxon-name-part></tp:taxon-name></italic> Gahan, 1906. <bold>a, b</bold>. Dorsal habitus; <bold>a</bold>. Male; <bold>b</bold>. Female; <bold>c</bold>–<bold>e</bold>. Male genitalia, ventral view; <bold>c</bold>. Tergite VIII with sternites VIII and IX; <bold>d</bold>. Tegmen; <bold>e</bold>. Median lobe; <bold>f</bold>. Distribution map. Scale bars: 5 mm (<bold>a, b</bold>); 1 mm (<bold>c</bold>–<bold>e</bold>); not scaled (<bold>f</bold>).</p></caption><graphic xmlns:xlink="http://www.w3.org/1999/xlink" xlink:href="zookeys-1283-047_article-170982__-g004.jpg" id="oo_1694537.jpg" position="float" orientation="portrait" xlink:type="simple"><uri content-type="original_file" xlink:type="simple">https://binary.pensoft.net/fig/1694537</uri></graphic></fig></tp:treatment-sec><tp:treatment-sec sec-type="Characteristics"><title>Characteristics.</title><p>Length: 12.0–14.0 mm; width: 2.5–3.0 mm. According to <xref ref-type="bibr" rid="B5">Gahan (1906)</xref>, this species body is black, densely covered with yellow pubescence. Antennae blackish to reddish brown, scape dark brown, somewhat densely covered with greenish-gray pubescence. Pronotum with two short, longitudinal black bands on disc, each sometimes divided into subequal paired spots in our observations. Each elytron with black markings: 1) nearly U-shaped at basal 1/3; 2) a large transverse black spot at middle, sometimes connected with a short lateral stripe; and 3) an oblique, somewhat curved spot at apical 1/4. Femora dark brown, tibiae and tarsi testaceous. Antennae extending to apical 1/4 of elytra in males, to apical 1/3 in females. Pronotum slightly longer than wide, narrowed behind apex. Elytra approximately 3.3 times as long as humeral width, transversely truncate at apex. Metafemora extending beyond elytral apex slightly in males but not exceeding apex in females; first metatarsomere 2.0 times as long as the following two segments combined.</p></tp:treatment-sec><tp:treatment-sec sec-type="Male genitalia"><title>Male genitalia.</title><p>Tergite VIII longer than wide, truncate and emarginate medially at apical margin (Fig. <xref ref-type="fig" rid="F4">4</xref>c). Tegmen elongated; parameres nearly 1/6 as long as tegmen, with short setae at each apex (Fig. <xref ref-type="fig" rid="F4">4</xref>d). Median lobe long and slender, median struts 2/5 as long as entire median lobe; ventral plate longer than dorsal plate; apex of ventral and dorsal plates acutely pointed (Fig. <xref ref-type="fig" rid="F4">4</xref>e).</p></tp:treatment-sec><tp:treatment-sec sec-type="Remarks"><title>Remarks.</title><p>This species was originally described from Myanmar. Although previously reported from Laos (<xref ref-type="bibr" rid="B8">Gressitt and Rondon 1970</xref>) and Hainan, China (<xref ref-type="bibr" rid="B17">Hua et al. 1993</xref>), comparative examination of type material accessed via <ext-link xmlns:xlink="http://www.w3.org/1999/xlink" xlink:href="http://bezbycids.com/byciddb/wdetails.asp?id=17184&amp;w=o" ext-link-type="uri" xlink:type="simple">http://bezbycids.com/byciddb/wdetails.asp?id=17184&amp;w=o</ext-link> and a re-examination of the published figures indicate that the record from Laos and Hainan was based on a misidentification. Accordingly, the species is here considered to be reliably recorded in Myanmar and Yunnan Province, China, to date.</p></tp:treatment-sec><ref-list><ref id="B5"><mixed-citation xmlns:xlink="http://www.w3.org/1999/xlink" xlink:type="simple">Gahan CJ (1906) The fauna of British India Including Ceylon and Birma. <tp:taxon-name><tp:taxon-name-part taxon-name-part-type="order">Coleoptera</tp:taxon-name-part></tp:taxon-name>. Volume I (<tp:taxon-name><tp:taxon-name-part taxon-name-part-type="family">Cerambycidae</tp:taxon-name-part></tp:taxon-name>). Taylor and Francis, London, xviii + 329 pp.</mixed-citation></ref><ref id="B8"><mixed-citation xmlns:xlink="http://www.w3.org/1999/xlink" xlink:type="simple">Gressitt JL, Rondon JA (1970) Cerambycids of Laos (<tp:taxon-name><tp:taxon-name-part taxon-name-part-type="family">Disteniidae</tp:taxon-name-part></tp:taxon-name>, <tp:taxon-name><tp:taxon-name-part taxon-name-part-type="subfamily">Prioninae</tp:taxon-name-part></tp:taxon-name>, <tp:taxon-name><tp:taxon-name-part taxon-name-part-type="subfamily">Philiinae</tp:taxon-name-part></tp:taxon-name>, <tp:taxon-name><tp:taxon-name-part taxon-name-part-type="subfamily">Aseminae</tp:taxon-name-part></tp:taxon-name>, <tp:taxon-name><tp:taxon-name-part taxon-name-part-type="subfamily">Lepturinae</tp:taxon-name-part></tp:taxon-name>, <tp:taxon-name><tp:taxon-name-part taxon-name-part-type="subfamily">Cerambycinae</tp:taxon-name-part></tp:taxon-name>). Pacific Insects Monographs 24: 1–314.</mixed-citation></ref><ref id="B17"><mixed-citation xmlns:xlink="http://www.w3.org/1999/xlink" xlink:type="simple">Hua LZ, Nara HJ, Yu CK (1993) Longicorn Beetles of Hainan and Guangdong. Muh-Sheng Museum of Entomology, Nantou, 320 pp.</mixed-citation></ref></ref-list></tp:taxon-treatment>
