# Supplementary material for: Taxonomic notes on the genus Rhaphuma Pascoe, 1858 (Coleoptera, Cerambycidae) in China, with focus on the species complex of Rhaphuma incarinata Pic, 1925
Source: Zookeys. 2026 Jun 24;1283:47–65. doi: 10.3897/zookeys.1283.170982 (PMC13324406; doi:10.3897/zookeys.1283.170982)
Supplement: XML Treatment for Rhaphuma pseudominuta [file zookeys.1283.170982-treatment4.xml]

<!DOCTYPE tp:taxon-treatment
  PUBLIC "-//TaxonX//DTD Taxonomic Treatment Publishing DTD v0 20100105//EN" "tax-treatment-NSO.dtd">
<tp:taxon-treatment xmlns:tp="http://www.plazi.org/taxpub"><tp:treatment-meta><kwd-group><label>Taxon classification</label><kwd>
                <named-content content-type="kingdom">Animalia</named-content>
              </kwd><kwd>
                <named-content content-type="order">Coleoptera</named-content>
              </kwd><kwd>
                <named-content content-type="family">Cerambycidae</named-content>
              </kwd></kwd-group><mixed-citation publication-type="journal"><person-group><name><surname>Chen</surname><given-names>Lu</given-names></name><name><surname>Qi</surname><given-names>Ye</given-names></name><name><surname>Wang</surname><given-names>Xiaoyi</given-names></name><name><surname>Jia</surname><given-names>Congrong</given-names></name><name><surname>Li</surname><given-names>Zhu</given-names></name></person-group><article-title>Taxonomic notes on the genus <italic><tp:taxon-name><tp:taxon-name-part taxon-name-part-type="genus" reg="Rhaphuma">Rhaphuma</tp:taxon-name-part></tp:taxon-name></italic> Pascoe, 1858 (<tp:taxon-name><tp:taxon-name-part taxon-name-part-type="order" reg="Coleoptera">Coleoptera</tp:taxon-name-part></tp:taxon-name>, <tp:taxon-name><tp:taxon-name-part taxon-name-part-type="family" reg="Cerambycidae">Cerambycidae</tp:taxon-name-part></tp:taxon-name>) in China, with focus on the species complex of <italic><tp:taxon-name><tp:taxon-name-part taxon-name-part-type="genus" reg="Rhaphuma">Rhaphuma</tp:taxon-name-part> <tp:taxon-name-part taxon-name-part-type="species" reg="incarinata">incarinata</tp:taxon-name-part></tp:taxon-name></italic> Pic, 1925</article-title><source>Zookeys</source><day>24</day><month>06</month><year>2026</year><volume>1283</volume><fpage>47</fpage><lpage>65</lpage><pub-id pub-id-type="doi">10.3897/zookeys.1283.170982</pub-id></mixed-citation></tp:treatment-meta><tp:nomenclature><tp:taxon-name><object-id xmlns:xlink="http://www.w3.org/1999/xlink" content-type="arpha" xlink:type="simple">AAB9DEBB-153A-5871-A89A-FE43BB678605</object-id>
                    		<tp:taxon-name-part taxon-name-part-type="genus" reg="Rhaphuma">Rhaphuma</tp:taxon-name-part> <tp:taxon-name-part taxon-name-part-type="species" reg="pseudominuta">pseudominuta</tp:taxon-name-part>
                    	</tp:taxon-name><tp:taxon-authority>Gressitt &amp; Rondon, 1970</tp:taxon-authority><xref ref-type="fig" rid="F5">Fig. 5</xref><tp:nomenclature-citation-list><tp:nomenclature-citation><tp:taxon-name><tp:taxon-name-part taxon-name-part-type="genus" reg="Rhaphuma">Rhaphuma</tp:taxon-name-part> <tp:taxon-name-part taxon-name-part-type="species" reg="pseudominuta">pseudominuta</tp:taxon-name-part></tp:taxon-name><comment> Gressitt &amp; Rondon, 1970: 246, fig. 38f. Type locality: “Laos, NW of Xieng Khouang, Ban Theuong”.</comment></tp:nomenclature-citation><tp:nomenclature-citation><tp:taxon-name><tp:taxon-name-part taxon-name-part-type="genus" reg="Rhaphuma">Rhaphuma</tp:taxon-name-part> <tp:taxon-name-part taxon-name-part-type="species" reg="aequalis">aequalis</tp:taxon-name-part></tp:taxon-name><comment> Holzschuh, 1991: 49, figs 23, 52. Type locality: “Thailand, Chiang Rai, Wiang Pa Pao”, syn. nov.</comment></tp:nomenclature-citation></tp:nomenclature-citation-list></tp:nomenclature><tp:treatment-sec sec-type="Specimens examined"><title>Specimens examined.</title><p>China • 1♂, Yunnan Province, Jinghong City, Jinuo Mountain Township, Jinuo Mountain, 1100 m, 13–15 May 2018, Qiu Jianyue, Peng Chenli &amp; Xu Hao leg. (<abbrev xmlns:xlink="http://www.w3.org/1999/xlink" content-type="institution" xlink:title="Insect Collection of Southwest University, Chongqing, China" xlink:type="simple">SWU</abbrev>) • 2♂1♀, Yunnan Province, Xishuangbanna Dai Autonomous Prefecture, Mengla County, Mingshang Tea Planting Agricultural Cooperative, 4 May 2024, Li Zhu &amp; Tian Lichao leg. (<abbrev xmlns:xlink="http://www.w3.org/1999/xlink" content-type="institution" xlink:title="Insect Collection of Southwest University, Chongqing, China" xlink:type="simple">SWU</abbrev>).</p></tp:treatment-sec><tp:treatment-sec sec-type="Distribution"><title>Distribution.</title><p>China (Yunnan); Thailand, Laos (Fig. <xref ref-type="fig" rid="F5">5</xref>m). First record from China.</p><fig id="F5" position="float" orientation="portrait"><object-id xmlns:xlink="http://www.w3.org/1999/xlink" content-type="doi" xlink:type="simple">10.3897/zookeys.1283.170982.figure5</object-id><object-id xmlns:xlink="http://www.w3.org/1999/xlink" content-type="arpha" xlink:type="simple">8B585716-4FAE-523B-8551-EDB9DAF1EADB</object-id><label>Figure 5.</label><caption><p>Comparison of <italic><tp:taxon-name><tp:taxon-name-part taxon-name-part-type="genus" reg="Rhaphuma">Rhaphuma</tp:taxon-name-part> <tp:taxon-name-part taxon-name-part-type="species" reg="pseudominuta">pseudominuta</tp:taxon-name-part></tp:taxon-name></italic> Gressitt &amp; Rondon, 1970 with <italic><tp:taxon-name><tp:taxon-name-part taxon-name-part-type="genus" reg="Rhaphuma">Rhaphuma</tp:taxon-name-part> <tp:taxon-name-part taxon-name-part-type="species" reg="aequalis">aequalis</tp:taxon-name-part></tp:taxon-name></italic> Holzschuh, 1991. <bold>a, d</bold>–<bold>f</bold>. <italic><tp:taxon-name><tp:taxon-name-part taxon-name-part-type="genus" reg="Rhaphuma">R.</tp:taxon-name-part> <tp:taxon-name-part taxon-name-part-type="species" reg="pseudominuta">pseudominuta</tp:taxon-name-part></tp:taxon-name></italic>; <bold>a</bold>. Male, dorsal habitus; <bold>d</bold>–<bold>f</bold>. Male genitalia, ventral view; <bold>d</bold>. Tergite VIII with sternites VIII and IX; <bold>e</bold>. Tegmen; <bold>f</bold>. Median lobe; <bold>b, c, g–l</bold>. <italic><tp:taxon-name><tp:taxon-name-part taxon-name-part-type="genus" reg="Rhaphuma">R.</tp:taxon-name-part> <tp:taxon-name-part taxon-name-part-type="species" reg="aequalis">aequalis</tp:taxon-name-part></tp:taxon-name></italic>; <bold>b, c</bold>. Male, dorsal habitus (<bold>c</bold>. Male holotype); <bold>g</bold>–<bold>l</bold>. Male genitalia, ventral view; <bold>g, j</bold>. Tergite VIII with sternites VIII and IX; <bold>h, k</bold>. Tegmen; <bold>i, l</bold>. Median lobe (<bold>c, j</bold>–<bold>l</bold>. From <xref ref-type="bibr" rid="B11">Holzschuh 1991</xref>); <bold>m</bold>. Distribution map. Scale bars: 5 mm (<bold>a, b</bold>); 1 mm <bold>(d</bold>–<bold>i)</bold>; not scaled (<bold>c, j</bold>–<bold>m</bold>).</p></caption><graphic xmlns:xlink="http://www.w3.org/1999/xlink" xlink:href="zookeys-1283-047_article-170982__-g005.jpg" id="oo_1694538.jpg" position="float" orientation="portrait" xlink:type="simple"><uri content-type="original_file" xlink:type="simple">https://binary.pensoft.net/fig/1694538</uri></graphic></fig></tp:treatment-sec><tp:treatment-sec sec-type="Redescription"><title>Redescription.</title><p>Length: 8.7–12.9 mm; width: 1.8–2.1 mm. Body pale reddish brown to dark brown, covered with pale yellowish to gray-green pubescence. Head dark brown to reddish brown with ochreous pubescence above. Antennae pale reddish brown or dark brown, covered with fine silvery golden pubescence. Pronotum black with yellowish to grayish pubescence with a broad blackish stripe on disc and a much smaller one on each side (Fig. <xref ref-type="fig" rid="F5">5</xref>a), or with only one pair of black spots (Fig. <xref ref-type="fig" rid="F5">5</xref>b). Elytron with following brown markings: 1) a humeral stripe extending to end of basal 1/3, joining a marginal stripe at each end and also continuing transversely on to disc and then forward back almost to scutellum; 2) a transverse band behind middle not reaching suture; 3) a subtriangular spot of apical 1/4; ventral surfaces pitchy with silvery yellow pubescence. Legs reddish brown or black, thinly covered with silvery-buff pubescence.</p><p>Head narrowed and finely punctured. Antennae reaching to apical 1/8 of elytra in males, slightly exceeding the middle of elytra in females. Pronotum longer than wide, wider at base than at apex. Scutellum rounded. Elytra 3.6 times as long as humeral width; apex obliquely truncate and outer angle slightly toothed. Legs very slender; metafemora slightly extending beyond the elytral apex; first metatarsomere 2.0 times as long as the following two segments combined.</p></tp:treatment-sec><tp:treatment-sec sec-type="Male genitalia"><title>Male genitalia.</title><p>Tergite VIII is longer than wide, with a medially emargination on apical margin and bearing short setae (Fig. <xref ref-type="fig" rid="F5">5</xref>d, g, j). Parameres 1/5 as long as length of tegmen, transversely ridged at each base, with long setae at each apex (Fig. <xref ref-type="fig" rid="F5">5</xref>e, h, k). Median lobe stout, median struts 1/2 length of entire median lobe; ventral plate longer than dorsal plate, pointed at apex (Fig. <xref ref-type="fig" rid="F5">5</xref>f, i, l).</p></tp:treatment-sec><tp:treatment-sec sec-type="Remarks"><title>Remarks.</title><p>According to <xref ref-type="bibr" rid="B11">Holzschuh (1991)</xref>, <italic><tp:taxon-name><tp:taxon-name-part taxon-name-part-type="genus" reg="Rhaphuma">R.</tp:taxon-name-part> <tp:taxon-name-part taxon-name-part-type="species" reg="pseudominuta">pseudominuta</tp:taxon-name-part></tp:taxon-name></italic> and <italic><tp:taxon-name><tp:taxon-name-part taxon-name-part-type="genus" reg="Rhaphuma">R.</tp:taxon-name-part> <tp:taxon-name-part taxon-name-part-type="species" reg="aequalis">aequalis</tp:taxon-name-part></tp:taxon-name></italic> are very similar, but the former is distinguished by its reddish-brown legs, antennae, and elytra, as well as by having a much larger longitudinal macula on each side of the median pronotal disc and a small one laterally. In the present study, we examined and sequenced one specimen identified as <italic><tp:taxon-name><tp:taxon-name-part taxon-name-part-type="genus" reg="Rhaphuma">R.</tp:taxon-name-part> <tp:taxon-name-part taxon-name-part-type="species" reg="pseudominuta">pseudominuta</tp:taxon-name-part></tp:taxon-name></italic> (voucher Rh15, Fig. <xref ref-type="fig" rid="F5">5</xref>a) and one specimen identified as <italic><tp:taxon-name><tp:taxon-name-part taxon-name-part-type="genus" reg="Rhaphuma">R.</tp:taxon-name-part> <tp:taxon-name-part taxon-name-part-type="species" reg="aequalis">aequalis</tp:taxon-name-part></tp:taxon-name></italic> (voucher Rh20, Fig. <xref ref-type="fig" rid="F5">5</xref>b). The identification of Rh20 follows <xref ref-type="bibr" rid="B11">Holzschuh (1991)</xref>, and is based on the characters mentioned above. However, no reliable differences were found between these two specimens in the male genitalia, and the elytral markings are also very similar. The genetic distance between Rh15 and Rh20 is 1.9% (Suppl. material <xref ref-type="supplementary-material" rid="S1">1</xref>: table S2). Based on the low molecular divergence and the absence of stable diagnostic differences in the male genitalia and elytral markings, we consider the differences in coloration and pronotal markings to represent intraspecific variation. Accordingly, the following synonymy is proposed: <italic><tp:taxon-name><tp:taxon-name-part taxon-name-part-type="genus" reg="Rhaphuma">Rhaphuma</tp:taxon-name-part> <tp:taxon-name-part taxon-name-part-type="species" reg="pseudominuta">pseudominuta</tp:taxon-name-part></tp:taxon-name></italic> Gressitt &amp; Rondon, 1970 = <italic><tp:taxon-name><tp:taxon-name-part taxon-name-part-type="genus" reg="Rhaphuma">Rhaphuma</tp:taxon-name-part> <tp:taxon-name-part taxon-name-part-type="species" reg="aequalis">aequalis</tp:taxon-name-part></tp:taxon-name></italic> Holzschuh, 1991, syn. nov.</p></tp:treatment-sec><tp:treatment-sec><!--Section generated to contain objects referenced in tp:taxon-treatment.--><supplementary-material xmlns:xlink="http://www.w3.org/1999/xlink" id="S1" position="float" orientation="portrait" xlink:type="simple"><object-id content-type="doi" xlink:type="simple">10.3897/zookeys.1283.170982.suppl1</object-id><object-id content-type="arpha" xlink:type="simple">B0970065-73B5-546C-9BF0-DF4A182B70E7</object-id><label>Supplementary material 1</label><caption><p>Supplementary figure and tables</p></caption><statement content-type="dataType"><label>Data type</label><p>docx</p></statement><statement content-type="notes"><label>Explanation note</label><p><bold>fig. S1</bold>. Neighbor-Joining (<abbrev xlink:title="neighbor-joining" xlink:type="simple">NJ</abbrev>) phylogenetic tree based on mitochondrial <abbrev xlink:title="cytochrome c oxidase subunit I" xlink:type="simple">COI</abbrev> gene sequences of eight putative species of <italic><tp:taxon-name><tp:taxon-name-part taxon-name-part-type="genus" reg="Rhaphuma">Rhaphuma</tp:taxon-name-part></tp:taxon-name></italic>. <bold>table S1</bold>. Information about samples used in this study and their NCBI GenBank accession numbers. <bold>table S2</bold>. Interspecific genetic distance based on <italic><abbrev xlink:title="cytochrome c oxidase subunit I" xlink:type="simple">COI</abbrev></italic> sequence (<abbrev xlink:title="Kimura 2-parameter" xlink:type="simple">K2P</abbrev> model).</p></statement><media xlink:href="zookeys-1283-047_article-170982__-s001.docx" mimetype="application" mime-subtype="vnd.openxmlformats-officedocument.wordprocessingml.document" position="float" orientation="portrait" id="oo_1694542.docx" xlink:type="simple"><uri content-type="original_file" xlink:type="simple">https://binary.pensoft.net/file/1694542</uri></media><permissions><license xlink:type="simple"><license-p>This dataset is made available under the Open Database License (<ext-link ext-link-type="uri" xlink:href="http://opendatacommons.org/licenses/odbl/1.0/" xlink:type="simple">http://opendatacommons.org/licenses/odbl/1.0/</ext-link>). The Open Database License (ODbL) is a license agreement intended to allow users to freely share, modify, and use this Dataset while maintaining this same freedom for others, provided that the original source and author(s) are credited.</license-p></license></permissions><attrib specific-use="authors"> Lu Chen, Ye Qi, Xiaoyi Wang, Congrong Jia, Zhu Li</attrib></supplementary-material></tp:treatment-sec><ref-list><ref id="B11"><mixed-citation xmlns:xlink="http://www.w3.org/1999/xlink" xlink:type="simple">Holzschuh C (1991) 45 neue Bockkäfer aus Asien, vorwiegend aus Thailand (<tp:taxon-name><tp:taxon-name-part taxon-name-part-type="order">Coleoptera</tp:taxon-name-part></tp:taxon-name>: <tp:taxon-name><tp:taxon-name-part taxon-name-part-type="family">Disteniidae</tp:taxon-name-part></tp:taxon-name> und <tp:taxon-name><tp:taxon-name-part taxon-name-part-type="family">Cerambycidae</tp:taxon-name-part></tp:taxon-name>). FBVA Berichte 51: 35–75.</mixed-citation></ref></ref-list></tp:taxon-treatment>
