# Supplementary material for: Taxonomic notes on the genus Rhaphuma Pascoe, 1858 (Coleoptera, Cerambycidae) in China, with focus on the species complex of Rhaphuma incarinata Pic, 1925
Source: Zookeys. 2026 Jun 24;1283:47–65. doi: 10.3897/zookeys.1283.170982 (PMC13324406; doi:10.3897/zookeys.1283.170982)
Supplement: XML Treatment for Rhaphuma puncticollis [file zookeys.1283.170982-treatment5.xml]

<!DOCTYPE tp:taxon-treatment
  PUBLIC "-//TaxonX//DTD Taxonomic Treatment Publishing DTD v0 20100105//EN" "tax-treatment-NSO.dtd">
<tp:taxon-treatment xmlns:tp="http://www.plazi.org/taxpub"><tp:treatment-meta><kwd-group><label>Taxon classification</label><kwd>
                <named-content content-type="kingdom">Animalia</named-content>
              </kwd><kwd>
                <named-content content-type="order">Coleoptera</named-content>
              </kwd><kwd>
                <named-content content-type="family">Cerambycidae</named-content>
              </kwd></kwd-group><mixed-citation publication-type="journal"><person-group><name><surname>Chen</surname><given-names>Lu</given-names></name><name><surname>Qi</surname><given-names>Ye</given-names></name><name><surname>Wang</surname><given-names>Xiaoyi</given-names></name><name><surname>Jia</surname><given-names>Congrong</given-names></name><name><surname>Li</surname><given-names>Zhu</given-names></name></person-group><article-title>Taxonomic notes on the genus <italic><tp:taxon-name><tp:taxon-name-part taxon-name-part-type="genus" reg="Rhaphuma">Rhaphuma</tp:taxon-name-part></tp:taxon-name></italic> Pascoe, 1858 (<tp:taxon-name><tp:taxon-name-part taxon-name-part-type="order" reg="Coleoptera">Coleoptera</tp:taxon-name-part></tp:taxon-name>, <tp:taxon-name><tp:taxon-name-part taxon-name-part-type="family" reg="Cerambycidae">Cerambycidae</tp:taxon-name-part></tp:taxon-name>) in China, with focus on the species complex of <italic><tp:taxon-name><tp:taxon-name-part taxon-name-part-type="genus" reg="Rhaphuma">Rhaphuma</tp:taxon-name-part> <tp:taxon-name-part taxon-name-part-type="species" reg="incarinata">incarinata</tp:taxon-name-part></tp:taxon-name></italic> Pic, 1925</article-title><source>Zookeys</source><day>24</day><month>06</month><year>2026</year><volume>1283</volume><fpage>47</fpage><lpage>65</lpage><pub-id pub-id-type="doi">10.3897/zookeys.1283.170982</pub-id></mixed-citation></tp:treatment-meta><tp:nomenclature><tp:taxon-name><object-id xmlns:xlink="http://www.w3.org/1999/xlink" content-type="arpha" xlink:type="simple">E61D68E0-EA54-5A8F-B69D-EA80E0763BAE</object-id>
                    		<tp:taxon-name-part taxon-name-part-type="genus" reg="Rhaphuma">Rhaphuma</tp:taxon-name-part> <tp:taxon-name-part taxon-name-part-type="species" reg="puncticollis">puncticollis</tp:taxon-name-part>
                    	</tp:taxon-name><tp:taxon-authority>Holzschuh, 1992</tp:taxon-authority><xref ref-type="fig" rid="F6">Fig. 6</xref><tp:nomenclature-citation-list><tp:nomenclature-citation><tp:taxon-name><tp:taxon-name-part taxon-name-part-type="genus" reg="Rhaphuma">Rhaphuma</tp:taxon-name-part> <tp:taxon-name-part taxon-name-part-type="species" reg="puncticollis">puncticollis</tp:taxon-name-part></tp:taxon-name><comment> Holzschuh, 1992: 34. figs 39, 78. Type locality: “N-Thailand, Chiang Rai, Wiang Pa Pao”.</comment></tp:nomenclature-citation></tp:nomenclature-citation-list></tp:nomenclature><tp:treatment-sec sec-type="Specimens examined"><title>Specimens examined.</title><p>China • 1♂, Yunnan Province, Jinghong City, Jinuo Mountain Township, Jinuo Mountain, 1100 m, 13–15 May 2018, Qiu Jianyue, Peng Chenli &amp; Xu Hao leg. (<abbrev xmlns:xlink="http://www.w3.org/1999/xlink" content-type="institution" xlink:title="Insect Collection of Southwest University, Chongqing, China" xlink:type="simple">SWU</abbrev>) • 1♂, Yunnan Province, Xishuangbanna, Jinghong City, Dadugang Township, 4 May 2013, Tian Lichao &amp; Huang Guiqiang leg. (<abbrev xmlns:xlink="http://www.w3.org/1999/xlink" content-type="institution" xlink:title="Insect Collection of Southwest University, Chongqing, China" xlink:type="simple">SWU</abbrev>).</p></tp:treatment-sec><tp:treatment-sec sec-type="Distribution"><title>Distribution.</title><p>China (Yunnan); Thailand (Fig. <xref ref-type="fig" rid="F6">6</xref>i).</p><fig id="F6" position="float" orientation="portrait"><object-id xmlns:xlink="http://www.w3.org/1999/xlink" content-type="doi" xlink:type="simple">10.3897/zookeys.1283.170982.figure6</object-id><object-id xmlns:xlink="http://www.w3.org/1999/xlink" content-type="arpha" xlink:type="simple">D3027269-E6EB-5043-9E44-B4C19F32DDD5</object-id><label>Figure 6.</label><caption><p><italic><tp:taxon-name><tp:taxon-name-part taxon-name-part-type="genus" reg="Rhaphuma">Rhaphuma</tp:taxon-name-part> <tp:taxon-name-part taxon-name-part-type="species" reg="puncticollis">puncticollis</tp:taxon-name-part></tp:taxon-name></italic> Holzschuh, 1992. <bold>a, b</bold>. Male, dorsal habitus; <bold>c</bold>–<bold>h</bold>. Male genitalia, ventral view; <bold>c, f</bold>. Tergite VIII with sternites VIII and IX; <bold>d, g</bold>. Tegmen; <bold>e, h</bold>. Median lobe; <bold>i</bold>. Distribution map. Scale bars: 5 mm (<bold>a, b</bold>); 1 mm (<bold>c</bold>–<bold>h</bold>); not scaled (<bold>i</bold>).</p></caption><graphic xmlns:xlink="http://www.w3.org/1999/xlink" xlink:href="zookeys-1283-047_article-170982__-g006.jpg" id="oo_1694539.jpg" position="float" orientation="portrait" xlink:type="simple"><uri content-type="original_file" xlink:type="simple">https://binary.pensoft.net/fig/1694539</uri></graphic></fig></tp:treatment-sec><tp:treatment-sec sec-type="Characteristics"><title>Characteristics.</title><p>Length: 8.0–14.5 mm; width: 1.8–3.0 mm. According to <xref ref-type="bibr" rid="B12">Holzschuh (1992)</xref>, this species has a body black, densely covered with yellow pubescence. Antennae dark brown, covered with grayish pubescence. Pronotum with four black spots, the spots sometimes connected into two short longitudinal bands. Elytra dark reddish brown, each elytron with black markings: 1) a U-shaped stripe at basal 1/4; 2) a median transverse band broadly interrupted at the middle and near the lateral margin or a transverse band narrowed in the middle, but not reaching lateral margin, and 3) an oblique spot at apical 1/3. Legs reddish brown. Antennae reaching apical 1/4 of elytra in males. Pronotum slightly longer than wide, wider at base than at apex. Elytra 3.0 times as long as humeral width; apex truncate. Metafemora slender, extending elytral apex; first metatarsomere 2.0 times as long as the following two segments combined.</p></tp:treatment-sec><tp:treatment-sec sec-type="Male genitalia"><title>Male genitalia.</title><p>Tergite VIII slightly longer than wide, narrowly rounded and medially emarginate at apical margin, with short setae (Fig. <xref ref-type="fig" rid="F6">6</xref>c, f). Parameres 1/7 as long as length of tegmen, transversely ridged at each base, with long setae at each apex (Fig. <xref ref-type="fig" rid="F6">6</xref>d, g). Median lobe stout, median struts 3/5 length of median lobe; ventral plate longer than dorsal plate, pointed at apex (Fig. <xref ref-type="fig" rid="F6">6</xref>e, h).</p></tp:treatment-sec><tp:treatment-sec sec-type="Remarks"><title>Remarks.</title><p>The genetic distance between <italic><tp:taxon-name><tp:taxon-name-part taxon-name-part-type="genus" reg="Rhaphuma">R.</tp:taxon-name-part> <tp:taxon-name-part taxon-name-part-type="species" reg="puncticollis">puncticollis</tp:taxon-name-part></tp:taxon-name></italic> and <italic><tp:taxon-name><tp:taxon-name-part taxon-name-part-type="genus" reg="Rhaphuma">R.</tp:taxon-name-part> <tp:taxon-name-part taxon-name-part-type="species" reg="quadrimaculata">quadrimaculata</tp:taxon-name-part></tp:taxon-name></italic> is relatively low, ranging from 1.70% to 2.00%. However, a low <abbrev xmlns:xlink="http://www.w3.org/1999/xlink" xlink:title="cytochrome c oxidase subunit I" xlink:type="simple">COI</abbrev> divergence alone is not treated here as evidence of conspecificity. Multiple specimens were sequenced, and more than one male specimen was dissected. The two species can be distinguished by clear differences in the male genitalia, especially in tergite VIII and the tegmen. Therefore, despite the low <abbrev xmlns:xlink="http://www.w3.org/1999/xlink" xlink:title="cytochrome c oxidase subunit I" xlink:type="simple">COI</abbrev> divergence, we prefer to retain <italic><tp:taxon-name><tp:taxon-name-part taxon-name-part-type="genus" reg="Rhaphuma">R.</tp:taxon-name-part> <tp:taxon-name-part taxon-name-part-type="species" reg="puncticollis">puncticollis</tp:taxon-name-part></tp:taxon-name></italic> and <italic><tp:taxon-name><tp:taxon-name-part taxon-name-part-type="genus" reg="Rhaphuma">R.</tp:taxon-name-part> <tp:taxon-name-part taxon-name-part-type="species" reg="quadrimaculata">quadrimaculata</tp:taxon-name-part></tp:taxon-name></italic>.</p></tp:treatment-sec><ref-list><ref id="B12"><mixed-citation xmlns:xlink="http://www.w3.org/1999/xlink" xlink:type="simple">Holzschuh C (1992) 57 neue Bockkäfer aus Asien, vorwiegend aus China, Thailand und Vietnam (<tp:taxon-name><tp:taxon-name-part taxon-name-part-type="order">Coleoptera</tp:taxon-name-part></tp:taxon-name>: <tp:taxon-name><tp:taxon-name-part taxon-name-part-type="family">Cerambycidae</tp:taxon-name-part></tp:taxon-name>). FBVA Berichte 69: 5–63.</mixed-citation></ref></ref-list></tp:taxon-treatment>
