# Supplementary material for: Taxonomic notes on the genus Rhaphuma Pascoe, 1858 (Coleoptera, Cerambycidae) in China, with focus on the species complex of Rhaphuma incarinata Pic, 1925
Source: Zookeys. 2026 Jun 24;1283:47–65. doi: 10.3897/zookeys.1283.170982 (PMC13324406; doi:10.3897/zookeys.1283.170982)
Supplement: XML Treatment for Rhaphuma quadrimaculata [file zookeys.1283.170982-treatment6.xml]

<!DOCTYPE tp:taxon-treatment
  PUBLIC "-//TaxonX//DTD Taxonomic Treatment Publishing DTD v0 20100105//EN" "tax-treatment-NSO.dtd">
<tp:taxon-treatment xmlns:tp="http://www.plazi.org/taxpub"><tp:treatment-meta><kwd-group><label>Taxon classification</label><kwd>
                <named-content content-type="kingdom">Animalia</named-content>
              </kwd><kwd>
                <named-content content-type="order">Coleoptera</named-content>
              </kwd><kwd>
                <named-content content-type="family">Cerambycidae</named-content>
              </kwd></kwd-group><mixed-citation publication-type="journal"><person-group><name><surname>Chen</surname><given-names>Lu</given-names></name><name><surname>Qi</surname><given-names>Ye</given-names></name><name><surname>Wang</surname><given-names>Xiaoyi</given-names></name><name><surname>Jia</surname><given-names>Congrong</given-names></name><name><surname>Li</surname><given-names>Zhu</given-names></name></person-group><article-title>Taxonomic notes on the genus <italic><tp:taxon-name><tp:taxon-name-part taxon-name-part-type="genus" reg="Rhaphuma">Rhaphuma</tp:taxon-name-part></tp:taxon-name></italic> Pascoe, 1858 (<tp:taxon-name><tp:taxon-name-part taxon-name-part-type="order" reg="Coleoptera">Coleoptera</tp:taxon-name-part></tp:taxon-name>, <tp:taxon-name><tp:taxon-name-part taxon-name-part-type="family" reg="Cerambycidae">Cerambycidae</tp:taxon-name-part></tp:taxon-name>) in China, with focus on the species complex of <italic><tp:taxon-name><tp:taxon-name-part taxon-name-part-type="genus" reg="Rhaphuma">Rhaphuma</tp:taxon-name-part> <tp:taxon-name-part taxon-name-part-type="species" reg="incarinata">incarinata</tp:taxon-name-part></tp:taxon-name></italic> Pic, 1925</article-title><source>Zookeys</source><day>24</day><month>06</month><year>2026</year><volume>1283</volume><fpage>47</fpage><lpage>65</lpage><pub-id pub-id-type="doi">10.3897/zookeys.1283.170982</pub-id></mixed-citation></tp:treatment-meta><tp:nomenclature><tp:taxon-name><object-id xmlns:xlink="http://www.w3.org/1999/xlink" content-type="arpha" xlink:type="simple">1F654D1A-30C6-5252-A1F7-8C6031B65275</object-id>
                    		<tp:taxon-name-part taxon-name-part-type="genus" reg="Rhaphuma">Rhaphuma</tp:taxon-name-part> <tp:taxon-name-part taxon-name-part-type="species" reg="quadrimaculata">quadrimaculata</tp:taxon-name-part>
                    	</tp:taxon-name><tp:taxon-authority>Pic, 1923</tp:taxon-authority><xref ref-type="fig" rid="F7">Fig. 7</xref><tp:nomenclature-citation-list><tp:nomenclature-citation><tp:taxon-name>
                  <tp:taxon-name-part taxon-name-part-type="genus" reg="Rhaphuma">Rhaphuma</tp:taxon-name-part>
                </tp:taxon-name><comment><italic>4-maculata</italic> Pic, 1923: 10. Type locality: “Laos”.</comment></tp:nomenclature-citation><tp:nomenclature-citation><tp:taxon-name><tp:taxon-name-part taxon-name-part-type="genus" reg="Rhaphuma">Rhaphuma</tp:taxon-name-part> <tp:taxon-name-part taxon-name-part-type="species" reg="quadrimaculata">quadrimaculata</tp:taxon-name-part></tp:taxon-name><comment>: Gressitt &amp; Rondon, 1970: 236, 245, Fig. 38d.</comment></tp:nomenclature-citation></tp:nomenclature-citation-list></tp:nomenclature><tp:treatment-sec sec-type="Specimens examined"><title>Specimens examined.</title><p>China • 6♂♂ 5♀♀, Yunnan Province, Jinghong City, Jinuo Mountain Township, Jinuo Mountain, 1000 m, 13–15 May 2018, Qiu Jianyue, Peng Chenli &amp; Xu Hao leg. (<abbrev xmlns:xlink="http://www.w3.org/1999/xlink" content-type="institution" xlink:title="Insect Collection of Southwest University, Chongqing, China" xlink:type="simple">SWU</abbrev>) • 1♀, Yunnan Province, Pu’er City, Simao District, Caiyang River, 1500 m, 11–13 May 2018, Qiu Jianyue, Peng Chenli &amp; Xu Hao leg. (<abbrev xmlns:xlink="http://www.w3.org/1999/xlink" content-type="institution" xlink:title="Insect Collection of Southwest University, Chongqing, China" xlink:type="simple">SWU</abbrev>) • 2♂♂ 2♀♀, Yunnan Province, Pu’er City, Yunpan Mountain, 3 May 2013, Tian Lichao &amp; Huang Guiqiang leg. (<abbrev xmlns:xlink="http://www.w3.org/1999/xlink" content-type="institution" xlink:title="Insect Collection of Southwest University, Chongqing, China" xlink:type="simple">SWU</abbrev>) • 1♀, Yunnan Province, Xishuangbanna, Jinghong City, Dadugang Township, Jiejilin Village, 28 Apr 2014, Huang Guiqiang, Qiu Jianyue, Li Xinran &amp; Feng Xunsi leg. (<abbrev xmlns:xlink="http://www.w3.org/1999/xlink" content-type="institution" xlink:title="Insect Collection of Southwest University, Chongqing, China" xlink:type="simple">SWU</abbrev>).</p></tp:treatment-sec><tp:treatment-sec sec-type="Distribution"><title>Distribution.</title><p>China (Yunnan); Nepal, Laos (Fig. <xref ref-type="fig" rid="F7">7</xref>g).</p><fig id="F7" position="float" orientation="portrait"><object-id xmlns:xlink="http://www.w3.org/1999/xlink" content-type="doi" xlink:type="simple">10.3897/zookeys.1283.170982.figure7</object-id><object-id xmlns:xlink="http://www.w3.org/1999/xlink" content-type="arpha" xlink:type="simple">67813872-79CC-5826-850C-2FFF611387B7</object-id><label>Figure 7.</label><caption><p><italic><tp:taxon-name><tp:taxon-name-part taxon-name-part-type="genus" reg="Rhaphuma">Rhaphuma</tp:taxon-name-part> <tp:taxon-name-part taxon-name-part-type="species" reg="quadrimaculata">quadrimaculata</tp:taxon-name-part></tp:taxon-name></italic> Pic, 1923. <bold>a</bold>–<bold>c</bold>. Dorsal habitus; <bold>a, b</bold>. Male; <bold>c</bold>. Female; <bold>d</bold>–<bold>f</bold>. Male genitalia, ventral view; <bold>d</bold>. Tergite VIII with sternites VIII and IX; <bold>e</bold>. Tegmen; <bold>f</bold>. Median lobe; <bold>g</bold>. Distribution map. Scale bars: 5 mm (<bold>a</bold>–<bold>c</bold>); 1 mm (<bold>d</bold>–<bold>f</bold>); not scaled (<bold>g</bold>).</p></caption><graphic xmlns:xlink="http://www.w3.org/1999/xlink" xlink:href="zookeys-1283-047_article-170982__-g007.jpg" id="oo_1694540.jpg" position="float" orientation="portrait" xlink:type="simple"><uri content-type="original_file" xlink:type="simple">https://binary.pensoft.net/fig/1694540</uri></graphic></fig></tp:treatment-sec><tp:treatment-sec sec-type="Characteristics"><title>Characteristics.</title><p>Length: 11.0–15.0 mm; width: 2.1–2.9 mm. Body black, covered with yellowish pubescence. Antennae testaceous to reddish brown, scape dark brown, with greenish-yellow pubescence. Pronotum with four black spots on center of disc, in some specimens, these spots connected with each other forming two short longitudinal bands. Elytra markings similar to those of <italic><tp:taxon-name><tp:taxon-name-part taxon-name-part-type="genus" reg="Rhaphuma">R.</tp:taxon-name-part> <tp:taxon-name-part taxon-name-part-type="species" reg="phiale">phiale</tp:taxon-name-part></tp:taxon-name></italic>. Legs with dark brown femora and yellowish-brown tibiae and tarsi. Antennae extending to apical 1/4 of elytra in males, to apical 1/3 in females. Pronotum nearly as long as wide, slightly wider at base than at apex. Elytra more than three times as long as humeral width, transversely truncate at apex. Metafemora reaching elytral apex; first metatarsomere 2.0 times as long as remaining tarsomeres combined.</p></tp:treatment-sec><tp:treatment-sec sec-type="Male genitalia"><title>Male genitalia.</title><p>Tergite VIII longer than wide, rounded and emarginate medially at apical margin (Fig. <xref ref-type="fig" rid="F7">7</xref>d). Parameres 2/5 as long as length of tegmen, with short setae at each apex (Fig. <xref ref-type="fig" rid="F7">7</xref>e). Median lobe short; median struts 3/5 length of entire median lobe; ventral plate and dorsal plate almost same in length, ventral plate pointed at apex (Fig. <xref ref-type="fig" rid="F7">7</xref>f).</p></tp:treatment-sec><tp:treatment-sec sec-type="Remarks"><title>Remarks.</title><p>This species exhibits considerable similarity in general morphology to <italic><tp:taxon-name><tp:taxon-name-part taxon-name-part-type="genus" reg="Rhaphuma">R.</tp:taxon-name-part> <tp:taxon-name-part taxon-name-part-type="species" reg="phiale">phiale</tp:taxon-name-part></tp:taxon-name></italic> Gahan, although it possesses distinctly different male genitalia. The key to <italic><tp:taxon-name><tp:taxon-name-part taxon-name-part-type="genus" reg="Rhaphuma">Rhaphuma</tp:taxon-name-part></tp:taxon-name></italic> provided by <xref ref-type="bibr" rid="B8">Gressitt and Rondon (1970)</xref> diagnoses this species by having a “Pronotum with 4 distinct black spots forming a square, without lateral spot”. However, our examination reveals variation in the pronotal maculation patterns across both species (Figs <xref ref-type="fig" rid="F4">4</xref>a, b, 7a–c).</p></tp:treatment-sec><tp:treatment-sec><!--Section generated to contain objects referenced in tp:taxon-treatment.--><fig id="F4" position="float" orientation="portrait"><object-id xmlns:xlink="http://www.w3.org/1999/xlink" content-type="doi" xlink:type="simple">10.3897/zookeys.1283.170982.figure4</object-id><object-id xmlns:xlink="http://www.w3.org/1999/xlink" content-type="arpha" xlink:type="simple">D665A629-F0D4-562B-96C9-F2236FBDA46C</object-id><label>Figure 4.</label><caption><p><italic><tp:taxon-name><tp:taxon-name-part taxon-name-part-type="genus" reg="Rhaphuma">Rhaphuma</tp:taxon-name-part> <tp:taxon-name-part taxon-name-part-type="species" reg="phiale">phiale</tp:taxon-name-part></tp:taxon-name></italic> Gahan, 1906. <bold>a, b</bold>. Dorsal habitus; <bold>a</bold>. Male; <bold>b</bold>. Female; <bold>c</bold>–<bold>e</bold>. Male genitalia, ventral view; <bold>c</bold>. Tergite VIII with sternites VIII and IX; <bold>d</bold>. Tegmen; <bold>e</bold>. Median lobe; <bold>f</bold>. Distribution map. Scale bars: 5 mm (<bold>a, b</bold>); 1 mm (<bold>c</bold>–<bold>e</bold>); not scaled (<bold>f</bold>).</p></caption><graphic xmlns:xlink="http://www.w3.org/1999/xlink" xlink:href="zookeys-1283-047_article-170982__-g004.jpg" id="oo_1694537.jpg" position="float" orientation="portrait" xlink:type="simple"><uri content-type="original_file" xlink:type="simple">https://binary.pensoft.net/fig/1694537</uri></graphic></fig></tp:treatment-sec><ref-list><ref id="B8"><mixed-citation xmlns:xlink="http://www.w3.org/1999/xlink" xlink:type="simple">Gressitt JL, Rondon JA (1970) Cerambycids of Laos (<tp:taxon-name><tp:taxon-name-part taxon-name-part-type="family">Disteniidae</tp:taxon-name-part></tp:taxon-name>, <tp:taxon-name><tp:taxon-name-part taxon-name-part-type="subfamily">Prioninae</tp:taxon-name-part></tp:taxon-name>, <tp:taxon-name><tp:taxon-name-part taxon-name-part-type="subfamily">Philiinae</tp:taxon-name-part></tp:taxon-name>, <tp:taxon-name><tp:taxon-name-part taxon-name-part-type="subfamily">Aseminae</tp:taxon-name-part></tp:taxon-name>, <tp:taxon-name><tp:taxon-name-part taxon-name-part-type="subfamily">Lepturinae</tp:taxon-name-part></tp:taxon-name>, <tp:taxon-name><tp:taxon-name-part taxon-name-part-type="subfamily">Cerambycinae</tp:taxon-name-part></tp:taxon-name>). Pacific Insects Monographs 24: 1–314.</mixed-citation></ref></ref-list></tp:taxon-treatment>
