# Supplementary material for: Taxonomic notes on the genus Rhaphuma Pascoe, 1858 (Coleoptera, Cerambycidae) in China, with focus on the species complex of Rhaphuma incarinata Pic, 1925
Source: Zookeys. 2026 Jun 24;1283:47–65. doi: 10.3897/zookeys.1283.170982 (PMC13324406; doi:10.3897/zookeys.1283.170982)
Supplement: XML Treatment for Rhaphuma subvarimaculata [file zookeys.1283.170982-treatment7.xml]

<!DOCTYPE tp:taxon-treatment
  PUBLIC "-//TaxonX//DTD Taxonomic Treatment Publishing DTD v0 20100105//EN" "tax-treatment-NSO.dtd">
<tp:taxon-treatment xmlns:tp="http://www.plazi.org/taxpub"><tp:treatment-meta><kwd-group><label>Taxon classification</label><kwd>
                <named-content content-type="kingdom">Animalia</named-content>
              </kwd><kwd>
                <named-content content-type="order">Coleoptera</named-content>
              </kwd><kwd>
                <named-content content-type="family">Cerambycidae</named-content>
              </kwd></kwd-group><mixed-citation publication-type="journal"><person-group><name><surname>Chen</surname><given-names>Lu</given-names></name><name><surname>Qi</surname><given-names>Ye</given-names></name><name><surname>Wang</surname><given-names>Xiaoyi</given-names></name><name><surname>Jia</surname><given-names>Congrong</given-names></name><name><surname>Li</surname><given-names>Zhu</given-names></name></person-group><article-title>Taxonomic notes on the genus <italic><tp:taxon-name><tp:taxon-name-part taxon-name-part-type="genus" reg="Rhaphuma">Rhaphuma</tp:taxon-name-part></tp:taxon-name></italic> Pascoe, 1858 (<tp:taxon-name><tp:taxon-name-part taxon-name-part-type="order" reg="Coleoptera">Coleoptera</tp:taxon-name-part></tp:taxon-name>, <tp:taxon-name><tp:taxon-name-part taxon-name-part-type="family" reg="Cerambycidae">Cerambycidae</tp:taxon-name-part></tp:taxon-name>) in China, with focus on the species complex of <italic><tp:taxon-name><tp:taxon-name-part taxon-name-part-type="genus" reg="Rhaphuma">Rhaphuma</tp:taxon-name-part> <tp:taxon-name-part taxon-name-part-type="species" reg="incarinata">incarinata</tp:taxon-name-part></tp:taxon-name></italic> Pic, 1925</article-title><source>Zookeys</source><day>24</day><month>06</month><year>2026</year><volume>1283</volume><fpage>47</fpage><lpage>65</lpage><pub-id pub-id-type="doi">10.3897/zookeys.1283.170982</pub-id></mixed-citation></tp:treatment-meta><tp:nomenclature><tp:taxon-name><object-id xmlns:xlink="http://www.w3.org/1999/xlink" content-type="arpha" xlink:type="simple">51CF3801-2FF2-5CB6-A311-E876E7E681C5</object-id>
                    		<tp:taxon-name-part taxon-name-part-type="genus" reg="Rhaphuma">Rhaphuma</tp:taxon-name-part> <tp:taxon-name-part taxon-name-part-type="species" reg="subvarimaculata">subvarimaculata</tp:taxon-name-part>
                    	</tp:taxon-name><tp:taxon-authority>Gressitt &amp; Rondon, 1970</tp:taxon-authority><xref ref-type="fig" rid="F8">Fig. 8</xref><tp:nomenclature-citation-list><tp:nomenclature-citation><tp:taxon-name><tp:taxon-name-part taxon-name-part-type="genus" reg="Rhaphuma">Rhaphuma</tp:taxon-name-part> <tp:taxon-name-part taxon-name-part-type="species" reg="subvarimaculata">subvarimaculata</tp:taxon-name-part></tp:taxon-name><comment> Gressitt &amp; Rondon, 1970: 236, 245, fig. 38e. Type locality: “Laos, Vientiane Prov., Ban Van Heua”.</comment></tp:nomenclature-citation></tp:nomenclature-citation-list></tp:nomenclature><tp:treatment-sec sec-type="Specimens examined"><title>Specimens examined.</title><p>China • 1♂ 1♀, Yunnan Province, Jinghong City, Jinuo Mountain Township, Jinuo Mountain, 1000 m, 13–15 May 2018, Qiu Jianyue, Peng Chenli &amp; Xu Hao leg. (<abbrev xmlns:xlink="http://www.w3.org/1999/xlink" content-type="institution" xlink:title="Insect Collection of Southwest University, Chongqing, China" xlink:type="simple">SWU</abbrev>) • 3♂♂, Yunnan Province, Xishuangbanna, Menglun County, 26 Apr 2016, Qiu Jianyue leg. (<abbrev xmlns:xlink="http://www.w3.org/1999/xlink" content-type="institution" xlink:title="Insect Collection of Southwest University, Chongqing, China" xlink:type="simple">SWU</abbrev>).</p></tp:treatment-sec><tp:treatment-sec sec-type="Distribution"><title>Distribution.</title><p>China (Yunnan); Laos (Fig. <xref ref-type="fig" rid="F8">8</xref>e).</p><fig id="F8" position="float" orientation="portrait"><object-id xmlns:xlink="http://www.w3.org/1999/xlink" content-type="doi" xlink:type="simple">10.3897/zookeys.1283.170982.figure8</object-id><object-id xmlns:xlink="http://www.w3.org/1999/xlink" content-type="arpha" xlink:type="simple">8264671F-9DCC-57FF-AE04-44F7A79E2897</object-id><label>Figure 8.</label><caption><p><italic><tp:taxon-name><tp:taxon-name-part taxon-name-part-type="genus" reg="Rhaphuma">Rhaphuma</tp:taxon-name-part> <tp:taxon-name-part taxon-name-part-type="species" reg="subvarimaculata">subvarimaculata</tp:taxon-name-part></tp:taxon-name></italic> Gressitt &amp; Rondon, 1970. <bold>a</bold>. Male, dorsal habitus; <bold>b</bold>–<bold>d</bold>. Male genitalia, ventral view; <bold>b</bold>. Tergite VIII with sternites VIII and IX; <bold>c</bold>. Tegmen; <bold>d</bold>. Median lobe; <bold>e</bold>. Distribution map. Scale bars: 5 mm (<bold>a</bold>); 1 mm (<bold>b</bold>–<bold>d</bold>); not scaled (<bold>e</bold>).</p></caption><graphic xmlns:xlink="http://www.w3.org/1999/xlink" xlink:href="zookeys-1283-047_article-170982__-g008.jpg" id="oo_1694541.jpg" position="float" orientation="portrait" xlink:type="simple"><uri content-type="original_file" xlink:type="simple">https://binary.pensoft.net/fig/1694541</uri></graphic></fig></tp:treatment-sec><tp:treatment-sec sec-type="Characteristics"><title>Characteristics.</title><p>Length: 9.5–13.4 mm; width: 2.0–2.5 mm. According to <xref ref-type="bibr" rid="B8">Gressitt and Rondon (1970)</xref>, this species body black to reddish, with yellowish pubescence. Antennae reddish brown, black on most of scape, with thin golden-gray pubescence. Pronotum black, with yellowish pubescence, with a pair of large )(-shaped marks on disc and a small elliptical spot on side. Each elytron with dark brown markings: 1) a U-shaped stripe at basal 1/3; 2) a transverse band consisting of a triangular spot at basal half, connecting with a longitudinal stripe laterally; 3) an oblique subtriangular spot at apical 1/3; and 4) a subtriangular spot before apex. Legs reddish, darker on much of femora. Antennae reaching to elytral apex in males, reaching apical 1/3 in females. Pronotum slightly longer than wide, narrower at apex than at base. Elytra 2.5 times as long as humeral width, subtransversely truncate at apex. Metafemora reaching beyond elytral apex; first metatarsomere 2.0 times as long as the following two segments combined.</p></tp:treatment-sec><tp:treatment-sec sec-type="Male genitalia"><title>Male genitalia.</title><p>Tergite VIII longer than wide, rounded and with a distinct U-shaped emargination medially at apical margin (Fig. <xref ref-type="fig" rid="F8">8</xref>b). Parameres 1/3 as long as tegmen, with long setae at each apex (Fig. <xref ref-type="fig" rid="F8">8</xref>c). Median struts 3/4 length of entire median lobe; ventral plate as long as dorsal plate, pointed at apex (Fig. <xref ref-type="fig" rid="F8">8</xref>d).</p></tp:treatment-sec><ref-list><ref id="B8"><mixed-citation xmlns:xlink="http://www.w3.org/1999/xlink" xlink:type="simple">Gressitt JL, Rondon JA (1970) Cerambycids of Laos (<tp:taxon-name><tp:taxon-name-part taxon-name-part-type="family">Disteniidae</tp:taxon-name-part></tp:taxon-name>, <tp:taxon-name><tp:taxon-name-part taxon-name-part-type="subfamily">Prioninae</tp:taxon-name-part></tp:taxon-name>, <tp:taxon-name><tp:taxon-name-part taxon-name-part-type="subfamily">Philiinae</tp:taxon-name-part></tp:taxon-name>, <tp:taxon-name><tp:taxon-name-part taxon-name-part-type="subfamily">Aseminae</tp:taxon-name-part></tp:taxon-name>, <tp:taxon-name><tp:taxon-name-part taxon-name-part-type="subfamily">Lepturinae</tp:taxon-name-part></tp:taxon-name>, <tp:taxon-name><tp:taxon-name-part taxon-name-part-type="subfamily">Cerambycinae</tp:taxon-name-part></tp:taxon-name>). Pacific Insects Monographs 24: 1–314.</mixed-citation></ref></ref-list></tp:taxon-treatment>
